# Supplementary material for: Transient Excursions to Membrane Core as Determinants of Influenza Virus Fusion Peptide Activity
Source: Int J Mol Sci. 2021 May 18;22(10):5301. doi: 10.3390/ijms22105301 (PMC8157580; doi:10.3390/ijms22105301)
Supplement: Supplementary file 1 [file ijms-22-05301-s001.zip]

Archive with 1 entries (1 files):
- ijms-1205057-supplementary.pdf
